# Supplementary material for: The Complicated Evolutionary Diversification of the Mpeg-1/Perforin-2 Family in Cnidarians
Source: Front Immunol. 2020 Aug 6;11:1690. doi: 10.3389/fimmu.2020.01690 (PMC7424014; doi:10.3389/fimmu.2020.01690)
Supplement: Supplementary Table 1 — Summary of P2 homologs found in Cnidarians. P2 homologs were identified through BLASTp (Version 2.2.29+) using the Mus musculus protein sequence (NP_001361597.1). Twenty cnidarians genomes, one cnidarian transcript shotgun assembly, and one sponge genome were searched. This included 12 scleractinian corals, one soft coral, two coral-like anemones, three anemones, one hydra, one jellyfish, and one parasitic myxozoa. Candidate homologs from the BLAST searches were limited to E-value cut off (E-6). Sequences were further culled by removing candidates which lacked MACPF or P2 domain. Only three cnidarians (Anemonia viridis, Hydra vulgaris, and Thelohanellus kitauei) did not have homologs present. Lastly, an Orbicella faveolata homolog, was identified, but removed from analysis due to truncation. [file Data_Sheet_1.xlsx]

## Sheet: Homologs
Common name	Order	Species genus	Database	Type	Protein ID	E Value	Name in Tree
Corals	Scleractinia	Acropora cervicornis	Baums Lab	Genomic	>Acerv_evm.model.Segkk575_pilon.2 Macrophage-expressed_gene_1_protein	3e-157	A. cervicornis 1
					>Acerv_evm.model.Segkk680_pilon.4 Macrophage-expressed_gene_1_protein_	5e-127	A. cervicornis 2
		Acropora digitifera	NCBI	Genomic	>XP_015766206.1 PREDICTED: LOW QUALITY PROTEIN: macrophage-expressed gene 1 protein-like [Acropora digitifera]	6e-165	A. digitifera 1
					>XP_015766208.1 PREDICTED: macrophage-expressed gene 1 protein-like [Acropora digitifera]	2e-159	A. digitifera 2
		Acropora millepora	Przeworski Lab	Genomic	Amillepora34175-RA protein	6e-165	A. millepora 1
					Amillepora33942-RA protein	7e-164	A. millepora 2
					Amillepora34172-RA protein	8e-163	A. millepora 3
					Amillepora34180-RA protein	2e-160	A. millepora 4
					Amillepora31010-RA protein	2e-158	A. millepora 5
		Acropora palmata	Baums's Lab	Genomic	>protein|Apalm_v2_evm.model.Sc0a5M3_382_HRSCAF_692.340 Macrophage-expressed_gene_1_protein_	9e-157	A. palmata 2
					>protein|Apalm_v2_evm.model.Sc0a5M3_382_HRSCAF_692.335 Macrophage-expressed_gene_1_protein_	1e-155	A. palmata 1
		Acropora tenuis	Reef Genomics	Genomic	aten_0.1.m1.8849.m1	1e-135	A. tenuis
		Goniastrea aspera	Reef Genomics	Genomic	gasp1.m3.1454.m1	4e-157	G. aspera 1
					gasp1.m3.1453.m1	1e-146	G. aspera 2
		Galaxea fascicularis	Reef Genomics	Genomic	gfas1.m1.1334.m1	5e-149	G. fascicularis
		Montastraea cavernosa	Matz Lab	Genomic	>Mcavernosa03162-RA protein AED:0.02 eAED:0.02 QI:0|0.5|0.33|1|0.5|0.33|3|344|730	4e-168	M. cavernosa
		Pocillopora damicornis	NCBI	Genomic	>pdam_00004721-RA protein Name:"Similar to MPEG1 Macrophage-expressed gene 1 protein (Bos taurus)"	1.9e-171	P. damicornis 1
					>pdam_00017055-RA protein Name:"Similar to MPEG1 Macrophage-expressed gene 1 protein (Homo sapiens)"	7e-130	P. damicornis 2
		Porites lutea	Reef Genomics	Genomic	plut2.m8.6048.m1	1e-169	P. lutea 1
					plut2.m8.14255.m1	9e-159	P. lutea 2
					plut2.m8.14254.m1	6e-157	P. lutea 3
		Stylophora pistillata	Reef Genomics	Genomic	>XP_022807111.1 macrophage-expressed gene 1 protein-like [Stylophora pistillata]	5e-162	S. pistillata 1
					>XP_022807113.1 macrophage-expressed gene 1 protein-like [Stylophora pistillata]	1e-155	S. pistillata 2
	Pennatulacea	Renilla reniformis	Reef Genomics	Genomic	g10207.t1	1e-134	R. reniformis 1
					g1080.t1	7e-97	R. reniformis 2
Anemone	Corallimorpharia	Amplexidiscus fenestrafer	Reef Genomics	Genomic	evm.model.scaffold_64.46	2e-166	A. fenestrafer
		Discosoma sp.	Reef Genomics	Genomic	evm.model.scaffold_13.22	5e-168	Discosoma sp.
	Actiniaria	Aiptasia pallida	Reef Genomics	Genomic	>KXJ11947.1 Macrophage-expressed gene 1 protein [Exaiptasia pallida]	3e-166	A. pallida 1
					>KXJ06636.1 Macrophage-expressed gene 1 protein [Exaiptasia pallida]	2e-163	A. pallida 2
		Nematostella vectensis	NCBI	TSA	>HADO01000291.1 TSA: Nematostella vectensis, contig NvecRef.277.1, transcribed RNA sequence	2e-140	N. vectensis
Jellyfish	Leptothecata	Clytia hemisphaerica	MARIMBA	Genomic	TCONS_00062224-protein	1e-145	C. hemisphaerica 1
					TCONS_00024241-protein	1e-144	C. hemisphaerica 2
Sponge	Haplosclerina	Amphimedon queenslandica	NCBI	Genomic	XP_003385180.1	7e-139	A. queenslandica 1
					XP_003385442.1	8e-129	A. queenslandica 2
					XP_003389529.1	7e-125	A. queenslandica 3
					XP_019855346.1	3e-111	A. queenslandica 4
Mammal	Rodentia	Mus musculus	NCBI	Genomic	>NP_034951.1 macrophage-expressed gene 1 protein precursor [Mus musculus]	na	M. musculus
	Primates	Homo sapiens	NCBI	Genomic	>NP_001034485.1 macrophage-expressed gene 1 protein precursor [Homo sapiens]	na	H. sapiens
